# Supplementary material for: Phytochemical Composition of Clonally Propagated Artemisia annua L. in Different Geographical Locations and Its Commercial Supplement Quality
Source: Molecules. 2026 May 28;31(11):1854. doi: 10.3390/molecules31111854 (PMC13257593; doi:10.3390/molecules31111854)
Supplement: Supplementary file 1 [file molecules-31-01854-s001.zip]

Archive with 2 entries (2 files):
- Figure S1 GCMS figure Grdn 2023 ASB 1036-2023.pdf
- Table S1 A annua MA vs FL Flavonoids_list.xlsx
