# Supplementary material for: Phytochemical Composition of Clonally Propagated Artemisia annua L. in Different Geographical Locations and Its Commercial Supplement Quality
Source: Molecules. 2026 May 28;31(11):1854. doi: 10.3390/molecules31111854 (PMC13257593; doi:10.3390/molecules31111854)
Supplement: Supplementary file 1 [file molecules-31-01854-s001.zip › Table S1 A annua MA vs FL Flavonoids_list.xlsx]

## Sheet: Sheet1
row identity	name	molecularFormula	InChIkey2D	smiles	row m/z	row retention time	Aannua_MA_01	Aannua_MA_02	Aannua_MA_03	Aannua_FL_01	Aannua_FL_02	Aannua_FL_03
N-271.061-13.11	Chrysin	C15H10O4	RTIXKCRFFJGDFG	C1=CC=C(C=C1)C2=CC(=O)C3=C(C=C(C=C3O2)O)O	271.061	13.1145	306572	284290	287608	45108.9	37040.1	45966
N-283.061-15.09	Genkwanin	C16H12O5	JPMYFOBNRRGFNO	COC1=CC(=C2C(=C1)OC(=CC2=O)C3=CC=C(C=C3)O)O	283.061	15.0885	9043.86	9944.15	12067.9	3177.46	5330.22	7908.71
N-285.04-12.33	Luteolin	C15H10O6	IQPNAANSBPBGFQ	C1=CC(=C(C=C1C2=CC(=O)C3=C(C=C(C=C3O2)O)O)O)O	285.04	12.3336	1.13332e+06	946288	945379	70134.2	73200.3	68949.8
N-287.056-11.64	Dihydrokaempferol	C15H12O6	PADQINQHPQKXNL	C1=CC(=CC=C1C2C(C(=O)C3=C(C=C(C=C3O2)O)O)O)O	287.056	11.6383	8693.97	4196.19	5545.04	0	0	0
N-298.048-15.45	Kumatakenin	C17H14O6	BJBUTJQYZDYRMJ	COC1=CC(=C2C(=C1)OC(=C(C2=O)OC)C3=CC=C(C=C3)O)O	298.048	15.449	289379	265833	250538	4130.91	1952.68	2958.08
N-299.056-13.28	Rhamnocitrin	C16H12O6	MQSZRBPYXNEFHF	COC1=CC(=C2C(=C1)OC(=C(C2=O)O)C3=CC=C(C=C3)O)O	299.056	13.2771	240571	198575	223764	5645.76	10399.2	7942.3
N-299.056-14.24	Diosmetin	C16H12O6	MBNGWHIJMBWFHU	COC1=C(C=C(C=C1)C2=CC(=O)C3=C(C=C(C=C3O2)O)O)O	299.056	14.2414	33260.4	43683.9	33144.6	8730.4	15533.6	23769.1
N-300.027-10.57	3-methylquercetin	C16H12O7	WEPBGSIAWZTEJR	COC1=C(OC2=CC(=CC(=C2C1=O)O)O)C3=CC(=C(C=C3)O)O	300.027	10.5745	21345	14792.1	12714.2	10667.6	11124	16814
N-300.027-12.46	[[2-(3,4-Dihydroxyphenyl)-5,7-dihydroxy-4-oxo-4H-1-benzopyran-3-yl]oxy]radical	C15H9O7	KVXNQJYFGPIGSZ	C1=CC(=C(C=C1C2=C(C(=O)C3=C(C=C(C=C3O2)O)O)[O])O)O	300.027	12.4633	16774.5	10839.8	17990.7	0	0	0
N-303.051-10.86	Swartziol	C15H10O6	IYRMWMYZSQPJKC	C1=CC(=CC=C1C2=C(C(=O)C3=C(C=C(C=C3O2)O)O)O)O	303.051	10.8629	35767.3	32936.2	30684	3034.75	2647.85	2958.08
N-313.072-15.46	Velutin	C17H14O6	ROCUOVBWAWAQFD	COC1=CC(=C2C(=C1)OC(=CC2=O)C3=CC(=C(C=C3)O)OC)O	313.072	15.4639	2.89592e+06	2.68805e+06	2541114	129338	118868	124015
N-315.051-12.47	Eupafolin	C16H12O7	FHHSEFRSDKWJKJ	COC1=C(C2=C(C=C1O)OC(=CC2=O)C3=CC(=C(C=C3)O)O)O	315.051	12.4724	210985	194206	200439	4807.8	6087.08	4547.09
N-315.051-12.69	3-methylquercetin	C16H12O7	WEPBGSIAWZTEJR	COC1=C(OC2=CC(=CC(=C2C1=O)O)O)C3=CC(=C(C=C3)O)O	315.051	12.6859	315110	303391	291315	237518	235016	242005
N-315.051-13.4	5,7-Dihydroxy-3',4'-Methylenedioxyflavone	C16H10O6	LHUUGUDSYBWEPF	C1OC2=C(O1)C=C(C=C2)C3=CC(=O)C4=C(C=C(C=C4O3)O)O	315.051	13.4025	322034	285331	264398	44595.3	41762.6	41249.1
N-328.059-14.76	santin	C18H16O7	DWZAJFZEYZIHPO	COC1=CC=C(C=C1)C2=C(C(=O)C3=C(O2)C=C(C(=C3O)OC)O)OC	328.059	14.7632	24778.6	19936.2	14306.9	12388.9	8980.52	5330.22
N-328.059-15.73	NCGC00385819-01!5-hydroxy-2-(4-hydroxy-3-methoxyphenyl)-3,7-dimethoxychromen-4-one	C18H16O7	KQFUXLQBMQGNRT	COC1=CC(=C2C(=C1)OC(=C(C2=O)OC)C3=CC(=C(C=C3)O)OC)O	328.059	15.7314	415292	372854	369603	9608.81	14779.2	9574.96
N-329.066-14.61	33-O-Dimethylquercetin	C17H14O7	FMEHGPQTMOPUGM	COC1=C(C=CC(=C1)C2=C(C(=O)C3=C(C=C(C=C3O2)O)O)OC)O	329.066	14.6109	2.63892e+06	2.49904e+06	1.73657e+06	1045736	1.02608e+06	1.07734e+06
N-329.067-13.59	4',5,7-trihydroxy-3,6-dimethoxyflavone	C17H14O7	DDNPCXHBFYJXBJ	COC1=C(C2=C(C=C1O)OC(=C(C2=O)OC)C3=CC=C(C=C3)O)O	329.067	13.5934	39880.9	37945.3	38071.9	18115	17073.5	16911.2
N-329.067-14.34	33-O-Dimethylquercetin	C17H14O7	FMEHGPQTMOPUGM	COC1=C(C=CC(=C1)C2=C(C(=O)C3=C(C=C(C=C3O2)O)O)OC)O	329.067	14.3377	12042.8	8721.8	14266.1	0	0	0
N-331.044-12.52	Corniculatusin	C16H12O8	ZASFHSAGASJGRN	COC1=C(C=C(C2=C1OC(=C(C2=O)O)C3=CC(=C(C=C3)O)O)O)O	331.044	12.5171	93356.9	84476.1	82166.1	24172.1	41812	41159.1
N-343.082-14.77	Eupatilin	C18H16O7	DRRWBCNQOKKKOL	COC1=C(C=C(C=C1)C2=CC(=O)C3=C(O2)C=C(C(=C3O)OC)O)OC	343.082	14.7668	441145	423410	414518	399446	394925	397283
N-344.054-13.91	jaceidin	C18H16O8	XUWTZJRCCPNNJR	COC1=C(C=CC(=C1)C2=C(C(=O)C3=C(O2)C=C(C(=C3O)OC)O)OC)O	344.054	13.9088	680186	663847	640987	1.60373e+06	1.57935e+06	1.60779e+06
N-345.061-12.86	Myricetin 3',4'-Dimethyl Ether	C17H14O8	XRVWAQDGOCLFAE	COC1=CC(=CC(=C1OC)O)C2=C(C(=O)C3=C(C=C(C=C3O2)O)O)O	345.061	12.8558	96060.3	94001.9	88522.4	335244	314411	318923
N-345.061-13.53	Spinacetin	C17H14O8	XWIDINOKCRFVHQ	COC1=C(C=CC(=C1)C2=C(C(=O)C3=C(O2)C=C(C(=C3O)OC)O)O)O	345.061	13.5274	636518	593509	571296	133980	124371	126202
N-358.069-14.98	Casticin	C19H18O8	PJQLSMYMOKWUJG	COC1=C(C=C(C=C1)C2=C(C(=O)C3=C(C(=C(C=C3O2)OC)OC)O)OC)O	358.069	14.9791	90642.7	94321.9	89653.6	647071	609844	630812
N-359.077-13.48	NCGC00385612-01!5,7-dihydroxy-2-(3-hydroxy-4-methoxyphenyl)-3,6-dimethoxychromen-4-one	C18H16O8	BZXULYMZYPRZOG	COC1=C(C=C(C=C1)C2=C(C(=O)C3=C(O2)C=C(C(=C3O)OC)O)OC)O	359.077	13.4826	2600.09	1884.01	1585.22	6823.51	5917.25	5631.48
N-359.077-13.88	NCGC00385612-01!5,7-dihydroxy-2-(3-hydroxy-4-methoxyphenyl)-3,6-dimethoxychromen-4-one	C18H16O8	BZXULYMZYPRZOG	COC1=C(C=C(C=C1)C2=C(C(=O)C3=C(O2)C=C(C(=C3O)OC)O)OC)O	359.077	13.8767	8.28361e+06	8.23059e+06	7.96986e+06	15895546	15644117	15966551
N-359.077-7.9	5,7,8-Trihydroxy-6-methoxyflavone	C16H12O6	AXVVJQZAKNNTPN	COC1=C(C(=C2C(=C1O)C(=O)C=C(O2)C3=CC=CC=C3)O)O	359.077	7.90407	5757.83	6567.43	5898.49	434495	431921	442964
N-373.093-10.18	Bonanzin	C19H18O8	SDTFURCSGWUESP	COC1=C(C=C(C=C1)C2=C(C(=O)C3=C(O2)C=C(C(=C3O)OC)O)OC)OC	373.093	10.178	0	0	0	152113	155533	161495
N-373.093-14.98	Casticin	C19H18O8	PJQLSMYMOKWUJG	COC1=C(C=C(C=C1)C2=C(C(=O)C3=C(C(=C(C=C3O2)OC)OC)O)OC)O	373.093	14.9771	1.77885e+06	1786338	1.72576e+06	10368706	9919116	10291503
N-431.098-10.52	chafuroside A	C21H18O9	DZQBNDGXEFWXEK	C1=CC(=CC=C1C2=CC(=O)C3=C(C4=C(C=C3O2)OC5C4OC(C(C5O)O)CO)O)O	431.098	10.5232	1.02939e+06	945182	928815	1.45329e+06	1.385e+06	1.45911e+06
N-447.093-10.66	Apigenin-7-O-glucuronide	C21H18O11	JBFOLLJCGUCDQP	C1=CC(=CC=C1C2=CC(=O)C3=C(C=C(C=C3O2)OC4C(C(C(C(O4)C(=O)O)O)O)O)O)O	447.093	10.6645	192982	194874	191551	196305	192936	197005
N-447.093-11.01	Astragalin	C21H20O11	JPUKWEQWGBDDQB	C1=CC(=CC=C1C2=C(C(=O)C3=C(C=C(C=C3O2)O)O)OC4C(C(C(C(O4)CO)O)O)O)O	447.093	11.011	169632	173199	159604	9231.05	8372.66	7087.08
N-449.109-9.39	genistin	C21H20O10	ZCOLJUOHXJRHDI	C1=CC(=CC=C1C2=COC3=CC(=CC(=C3C2=O)O)OC4C(C(C(C(O4)CO)O)O)O)O	449.109	9.39341	30142.1	29156.1	28313.8	0	0	0
N-449.109-9.75	apigetrin	C21H20O10	KMOUJOKENFFTPU	C1=CC(=CC=C1C2=CC(=O)C3=C(C=C(C=C3O2)OC4C(C(C(C(O4)CO)O)O)O)O)O	449.109	9.74629	124329	120703	116873	268775	263890	278972
N-461.109-10.63	Hispiduloside	C22H22O11	GCLAFEGUXXHIFT	COC1=C(C=C2C(=C1O)C(=O)C=C(O2)C3=CC=C(C=C3)O)OC4C(C(C(C(O4)CO)O)O)O	461.109	10.6269	12492.5	6292.49	8680.05	0	0	0
N-463.088-10.05	Apigenin-7-O-glucuronide	C21H18O11	JBFOLLJCGUCDQP	C1=CC(=CC=C1C2=CC(=O)C3=C(C=C(C=C3O2)OC4C(C(C(C(O4)C(=O)O)O)O)O)O)O	463.088	10.0474	3483.91	2817.77	3352.29	94386.3	95163.8	98625.3
N-463.088-10.57	Apigenin-7-O-glucuronide	C21H18O11	JBFOLLJCGUCDQP	C1=CC(=CC=C1C2=CC(=O)C3=C(C=C(C=C3O2)OC4C(C(C(C(O4)C(=O)O)O)O)O)O)O	463.088	10.572	806019	762523	751737	626132	604898	629492
N-464.092-10.03	2-(3,4-Dihydroxyphenyl)-5,7-dihydroxy-3-[1-(1,3,4,5-tetrahydroxypentan-2-yloxy)ethoxy]chromen-4-one	C22H24O12	SLXRPRRPHDNDKH	CC(OC1=C(OC2=CC(=CC(=C2C1=O)O)O)C3=CC(=C(C=C3)O)O)OC(CO)C(C(CO)O)O	464.092	10.0327	0	0	0	18162.2	19963.3	14020.4
N-477.104-10.99	3,4,5-trihydroxy-6-{[3-(3-hydroxy-4-methoxyphenyl)-4-oxo-4H-chromen-7-yl]oxy}oxane-2-carboxylic acid	C22H20O11	PTHMLNIQOFQYSP	COC1=C(C=C(C=C1)C2=COC3=C(C2=O)C=CC(=C3)OC4C(C(C(C(O4)C(=O)O)O)O)O)O	477.104	10.9925	82107.6	91546.2	117057	154288	152420	154015
N-477.104-11.46	Irilone 4'-O-Glucoside	C22H20O11	SWSLNGRJTHYWLO	C1OC2=C(O1)C(=C3C(=C2)OC=C(C3=O)C4=CC=C(C=C4)OC5C(C(C(C(O5)CO)O)O)O)O	477.104	11.4616	1816.62	1843.35	2046.96	1758.14	2296.52	1873.51
N-493.099-10.71	Astragalin	C21H20O11	JPUKWEQWGBDDQB	C1=CC(=CC=C1C2=C(C(=O)C3=C(C=C(C=C3O2)O)O)OC4C(C(C(C(O4)CO)O)O)O)O	493.099	10.7085	673533	656386	651714	2.19222e+06	2.18295e+06	2244340
N-501.104-11.06	Isorhamnetin 3-(6''-Malonylglucoside)	C25H24O15	QCPKSTMYFZPGOX	COC1=C(C=CC(=C1)C2=C(C(=O)C3=C(C=C(C=C3O2)O)O)OC4C(C(C(C(O4)COC(=O)CC(=O)O)O)O)O)O	501.104	11.0599	0	0	0	19649.9	28098.9	19272.1
N-501.14-12.15	3-(4-Hydroxyphenyl)-7-[6-O-[(E)-2-butenoyl]-beta-D-glucopyranosyloxy]-4H-1-benzopyran-4-one	C25H24O10	SMJMNWUMYRXZTE	CC=CC(=O)OCC1C(C(C(C(O1)OC2=CC3=C(C=C2)C(=O)C(=CO3)C4=CC=C(C=C4)O)O)O)O	501.14	12.1463	8793.44	12494	10197.4	127398	119007	131390
N-505.135-12.22	(3,4,5-trihydroxy-6-{[5-hydroxy-2-(4-methoxyphenyl)-4-oxo-4H-chromen-7-yl]oxy}oxan-2-yl)methyl acetate	C24H24O11	KSWNCDDLOQQQKB	CC(=O)OCC1C(C(C(C(O1)OC2=CC(=C3C(=C2)OC(=CC3=O)C4=CC=C(C=C4)OC)O)O)O)O	505.135	12.2231	0	0	0	19526.3	16978.1	13629
N-505.135-9.72	(3,4,5-trihydroxy-6-{[5-hydroxy-2-(4-methoxyphenyl)-4-oxo-4H-chromen-7-yl]oxy}oxan-2-yl)methyl acetate	C24H24O11	KSWNCDDLOQQQKB	CC(=O)OCC1C(C(C(C(O1)OC2=CC(=C3C(=C2)OC(=CC3=O)C4=CC=C(C=C4)OC)O)O)O)O	505.135	9.71739	0	0	0	114674	110373	114905
N-521.13-7.23	Hispiduloside	C22H22O11	GCLAFEGUXXHIFT	COC1=C(C=C2C(=C1O)C(=O)C=C(O2)C3=CC=C(C=C3)O)OC4C(C(C(C(O4)CO)O)O)O	521.13	7.23107	0	0	0	270595	268409	278104
N-521.145-16.83	3-oxo-2-[(3,4,5-trimethoxyphenyl)methylidene]-2,3-dihydro-1-benzofuran-6-yl 4-methoxybenzoate	C26H22O8	DHZLWRUVKSCJSD	COC1=CC=C(C=C1)C(=O)OC2=CC3=C(C=C2)C(=O)C(=CC4=CC(=C(C(=C4)OC)OC)OC)O3	521.145	16.826	0	0	0	37772.5	27863.4	37639.7
N-521.146-16.34	[2-(3,4-Dimethoxyphenyl)-4-oxochromen-6-yl] 3,4-dimethoxybenzoate	C26H22O8	UBYZGXLJIVUJKE	COC1=C(C=C(C=C1)C2=CC(=O)C3=C(O2)C=CC(=C3)OC(=O)C4=CC(=C(C=C4)OC)OC)OC	521.146	16.3398	1585.22	2443.82	1803.93	304165	205203	311532
N-535.146-9.42	Naringenin 7-O-Beta-D-Glucoside 6''-Acetate	C23H24O11	WOWQBWNVGFBXQH	CC(=O)OCC1C(C(C(C(O1)OC2=CC(=C3C(=O)CC(OC3=C2)C4=CC=C(C=C4)O)O)O)O)O	535.146	9.42426	0	0	0	39721.8	23983.6	19597.2
N-579.136-10.4	7-[6-O-(3-Hydroxy-1,3-dioxopropyl)-beta-D-glucopyranosyloxy]-3-(3-hydroxy-4-methoxyphenyl)-6-methoxy-4H-1-benzopyran-4-one	C26H26O14	YDHUIVIJHUVTGD	COC1=C(C=C(C=C1)C2=COC3=CC(=C(C=C3C2=O)OC)OC4C(C(C(C(O4)COC(=O)CC(=O)O)O)O)O)O	579.136	10.3983	121610	116281	111195	67544.8	63111.2	63613.4
N-593.151-10.75	3-[2-O-(4-Deoxy-4-oxo-alpha-L-rhamnopyranosyl)-alpha-L-rhamnopyranosyloxy]-4',5,7-trihydroxyflavone	C27H28O14	QDMSATFEGIBITB	CC1C(C(C(C(O1)OC2=C(OC3=CC(=CC(=C3C2=O)O)O)C4=CC=C(C=C4)O)OC5C(C(C(=O)C(O5)C)O)O)O)O	593.151	10.7512	478455	483984	477906	36696.3	38714.9	38583.3
N-593.151-9.25	Flavone base + 4O, C-(dehydro-dHex)-dHex	C27H28O14	GKLSYIMLZDYQBJ	CC1C(C(C(C(O1)OC2C(C(=O)C(OC2C3=C(C4=C(C=C3O)OC(=CC4=O)C5=CC(=C(C=C5)O)O)O)C)O)O)O)O	593.151	9.24719	483236	475924	458092	1.30652e+06	1259317	1.29222e+06
N-593.152-9.76	Flavone base + 4O, C-(dehydro-dHex)-dHex	C27H28O14	GKLSYIMLZDYQBJ	CC1C(C(C(C(O1)OC2C(C(=O)C(OC2C3=C(C4=C(C=C3O)OC(=CC4=O)C5=CC(=C(C=C5)O)O)O)C)O)O)O)O	593.152	9.76053	82298.3	75459.2	74585.6	362186	350018	362913
N-595.157-9.24	5,7-dihydroxy-2-(4-hydroxyphenyl)-6-[(2S,3R,4S,5S)-3,4,5-trihydroxyoxan-2-yl]-8-[(2S,3R,4S,5R)-3,4,5-trihydroxyoxan-2-yl]-2,3-dihydrochromen-4-one	C25H28O13	YOXIGDHHRSGFGO	C1C(OC2=C(C(=C(C(=C2C1=O)O)C3C(C(C(CO3)O)O)O)O)C4C(C(C(CO4)O)O)O)C5=CC=C(C=C5)O	595.157	9.2393	26424	27284.6	14212.3	83035.1	80163.6	81872
N-609.146-10.37	3-[(2S,5S,6R)-6-[[(3S)-3,5-dihydroxy-6-methyl-3,6-dihydro-2H-pyran-2-yl]oxymethyl]-3,4,5-trihydroxyoxan-2-yl]oxy-2-(3,4-dihydroxyphenyl)-5,7-dihydroxychromen-4-one	C27H28O15	JQWRIZABDWMSKC	CC1C(=CC(C(O1)OCC2C(C(C(C(O2)OC3=C(OC4=CC(=CC(=C4C3=O)O)O)C5=CC(=C(C=C5)O)O)O)O)O)O)O	609.146	10.3734	1.31774e+06	1.24706e+06	1.21927e+06	1.17114e+06	1137329	1143065
N-609.146-8.86	n/a	C27H30O16	JQFRAIFJNILXER	C1=C(C=C(C(=C1C2C(C(C(C(O2)CO)O)O)O)O)O)C3=CC(=O)C4=C(C=C(C=C4O3)OC5C(C(C(C(O5)CO)O)O)O)O	609.146	8.85791	16352.8	16729.5	15613.5	0	0	0
N-611.141-10.64	Isoorientin 2''-O-(E)-Caffeate	C30H26O14	LNXLYKZTPRBUPL	C1=CC(=C(C=C1C=CC(=O)OC2C(C(C(OC2C3=C(C4=C(C=C3O)OC(=CC4=O)C5=CC(=C(C=C5)O)O)O)CO)O)O)O)O	611.141	10.6361	7721.8	8202.33	11242	71731.6	71186.2	74764.9
N-611.162-8.26	Elatin(Flavonoid)	C27H30O15	NPMISSRZJYIZNR	CC1C(C(C(C(O1)C2=C3C(=C(C(=C2O)C4C(C(C(C(O4)CO)O)O)O)O)C(=O)C=C(O3)C5=CC(=C(C=C5)O)O)O)O)O	611.162	8.26488	8460.12	11149.5	6877.95	49661.4	42305.9	55287.7
N-623.162-10.85	Narcissoside	C28H32O16	UIDGLYUNOUKLBM	CC1C(C(C(C(O1)OCC2C(C(C(C(O2)OC3=C(OC4=CC(=CC(=C4C3=O)O)O)C5=CC(=C(C=C5)O)OC)O)O)O)O)O)O	623.162	10.8539	31945.3	30216.9	28976.3	24326.2	22900.2	24621.7
N-639.157-10.51	2-(3,4-dihydroxyphenyl)-3-[(2S,3R,4S,5S,6R)-6-[[(2R,3R,4R,5R,6S)-6-ethenyl-3,4,5-trihydroxyoxan-2-yl]oxymethyl]-3,4,5-trihydroxyoxan-2-yl]oxy-5,7-dihydroxychromen-4-one	C28H30O16	HAMOGQVQTQOARI	C=CC1C(C(C(C(O1)OCC2C(C(C(C(O2)OC3=C(OC4=CC(=CC(=C4C3=O)O)O)C5=CC(=C(C=C5)O)O)O)O)O)O)O)O	639.157	10.5061	49514.4	45552.8	44897	133376	129565	132881
N-639.157-9.08	Isorhamnetin 3,4'-diglucoside	C28H32O17	VKVBSQRURLRCHO	COC1=C(C=CC(=C1)C2=C(C(=O)C3=C(C=C(C=C3O2)O)O)OC4C(C(C(C(O4)CO)O)O)O)OC5C(C(C(C(O5)CO)O)O)O	639.157	9.08484	6388.16	4646.97	9059.54	28583	27950.8	28925.2
N-643.173-2.48	[(2R,3R,4S,5R,6S)-3,4,5-triacetyloxy-6-[3-(4-acetyloxyphenyl)-4-oxochromen-7-yl]oxyoxan-2-yl]methyl acetate	C31H30O14	AKUNFARUAPUWJH	CC(=O)OCC1C(C(C(C(O1)OC2=CC3=C(C=C2)C(=O)C(=CO3)C4=CC=C(C=C4)OC(=O)C)OC(=O)C)OC(=O)C)OC(=O)C	643.173	2.47552	11015.7	9496.76	8092.24	12338.5	15066.1	17831.5
N-655.152-8.43	Flavonol base + 4O, 1MeO, O-Hex-Hex	C28H32O18	WRDDFOFFQDOVRV	COC1=C(C2=C(C=C1O)OC(=C(C2=O)OC3C(C(C(C(O3)COC4C(C(C(C(O4)CO)O)O)O)O)O)O)C5=CC(=C(C=C5)O)O)O	655.152	8.43325	8711.42	10938.1	10778.7	127658	131973	126426
N-659.105-14.99	Kaempferol 3-Glucuronide-7-Glucoside	C27H28O17	GFZWQMNBKUJLDI	C1=CC(=CC=C1C2=C(C(=O)C3=C(C=C(C=C3O2)OC4C(C(C(C(O4)CO)O)O)O)O)OC5C(C(C(C(O5)C(=O)O)O)O)O)O	659.105	14.9879	82348.2	87026.7	85305.1	66952.7	64740.8	67953.3
N-689.115-15.02	NCGC00380510-01![6-[5,7-dihydroxy-2-(4-hydroxyphenyl)-4-oxochromen-3-yl]oxy-3,4-dihydroxy-5-(3,4,5-trihydroxybenzoyl)oxyoxan-2-yl]methyl 3,4,5-trihydroxybenzoate	C35H28O19	GAWOMYRLBFCSGL	C1=CC(=CC=C1C2=C(C(=O)C3=C(C=C(C=C3O2)O)O)OC4C(C(C(C(O4)COC(=O)C5=CC(=C(C(=C5)O)O)O)O)O)OC(=O)C6=CC(=C(C(=C6)O)O)O)O	689.115	15.016	4700.46	4621.4	4298.03	58253.2	66719.3	67253.7
N-789.189-9.44	Quercetin 3-(6''-Caffeoylsophoroside)	C36H36O20	MNQXYDTZVQQBJH	C1=CC(=C(C=C1C=CC(=O)OCC2C(C(C(C(O2)OC3=C(OC4=CC(=CC(=C4C3=O)O)O)C5=CC(=C(C=C5)O)O)OC6C(C(C(C(O6)CO)O)O)O)O)O)O)O	789.189	9.44045	2658.53	2193.37	2191.63	13229.8	10318.6	8919.85
N-799.21-10.56	Kaempferol 3-(4''-(Z)-P-Coumarylrobinobioside)	C36H36O17	ZTNSLUBWMOQPPH	CC1C(C(C(C(O1)OCC2C(C(C(C(O2)OC3=C(OC4=CC(=CC(=C4C3=O)O)O)C5=CC=C(C=C5)O)O)O)OC(=O)C=CC6=CC=C(C=C6)O)O)O)O	799.21	10.5603	7071.63	5265.66	4534.32	52124.8	51322.8	52830.2
N-831.199-10.08	Flavone base + 3O, 2MeO, O-HexA-CoumaroylHex	C38H38O20	BGFPUQODHQFMFB	COC1=CC(=CC(=C1O)OC)C2=CC(=O)C3=C(C=C(C=C3O2)OC4C(C(C(C(O4)C(=O)O)O)O)OC5C(C(C(C(O5)COC(=O)C=CC6=CC=C(C=C6)O)O)O)O)O	831.199	10.0793	0	0	0	32385.9	30843.3	32224.5
N-831.199-10.58	Petunoside	C37H38O19	KFGIIYUDNPHGBJ	COC1=C(C=CC(=C1)C=CC(=O)OC2C(C(C(OC2OC3C(C(C(OC3OC4=C(OC5=CC(=CC(=C5C4=O)O)O)C6=CC=C(C=C6)O)CO)O)O)CO)O)O)O	831.199	10.5781	10381.5	9159.4	7788.04	28888.6	26316	28517.4
P-273.076-13.12	Chrysin	C15H10O4	RTIXKCRFFJGDFG	C1=CC=C(C=C1)C2=CC(=O)C3=C(C=C(C=C3O2)O)O	273.076	13.1222	1.49643e+06	1.469e+06	1.49915e+06	230418	238735	243540
P-287.055-12.34	Swartziol	C15H10O6	IYRMWMYZSQPJKC	C1=CC(=CC=C1C2=C(C(=O)C3=C(C=C(C=C3O2)O)O)O)O	287.055	12.3405	11823103	10461095	10557533	851681	879633	880844
P-287.091-15.05	Sakuranetin	C16H14O5	DJOJDHGQRNZXQQ	COC1=CC(=C2C(=O)CC(OC2=C1)C3=CC=C(C=C3)O)O	287.091	15.0464	119624	94840.5	117238	260242	279328	283102
P-289.071-9.42	Dihydrokaempferol	C15H12O6	PADQINQHPQKXNL	C1=CC(=CC=C1C2C(C(=O)C3=C(C=C(C=C3O2)O)O)O)O	289.071	9.42247	131160	135091	143399	11330.8	11245.4	11325.9
P-299.055-17.46	Irilin D	C16H12O7	VYCWOMOGAIPFPW	COC1=C(C2=C(C=C1O)OC=C(C2=O)C3=CC(=C(C=C3)O)O)O	299.055	17.459	157057	157036	105916	0	0	0
P-299.091-17.01	APIGENIN DIMETHYL ETHER	C17H14O5	LZERJKGWTQYMBB	COC1=CC=C(C=C1)C2=CC(=O)C3=C(C=C(C=C3O2)OC)O	299.091	17.0085	225228	371008	471747	111767	109391	130544
P-303.05-12.39	Quercetin	C15H10O7	REFJWTPEDVJJIY	C1=CC(=C(C=C1C2=C(C(=O)C3=C(C=C(C=C3O2)O)O)O)O)O	303.05	12.3921	1.87351e+06	1.6397e+06	1.60416e+06	437874	470878	440204
P-303.05-8.18	Lupinalbin A	C15H8O6	BBBAWACESCACAP	C1=CC2=C(C=C1O)OC3=C2C(=O)C4=C(C=C(C=C4O3)O)O	303.05	8.17727	8622.57	16278.2	18182.8	0	0	0
P-303.086-13.35	5,7-dihydroxy-3-[(4-hydroxyphenyl)methylidene]-3,4-dihydro-2H-1-benzopyran-4-one	C16H12O5	PKCWSPYCHMNVKB	C1C(=CC2=CC=C(C=C2)O)C(=O)C3=C(C=C(C=C3O1)O)O	303.086	13.351	568689	544124	547482	100578	122863	119881
P-303.086-14.24	Genkwanin	C16H12O5	JPMYFOBNRRGFNO	COC1=CC(=C2C(=C1)OC(=CC2=O)C3=CC=C(C=C3)O)O	303.086	14.2392	306544	318653	299541	5580958	5.4531e+06	5613393
P-315.086-14.31	5-Methoxy-7,8-Methylenedioxyflavone	C17H12O5	PNCQFWFHJIFGDK	COC1=C2C(=O)C=C(OC2=C3C(=C1)OCO3)C4=CC=CC=C4	315.086	14.312	0	0	0	100832	126961	119101
P-315.086-15.46	Velutin	C17H14O6	ROCUOVBWAWAQFD	COC1=CC(=C2C(=C1)OC(=CC2=O)C3=CC(=C(C=C3)O)OC)O	315.086	15.4586	28231190	45649250	46622320	1.87402e+06	2107961	2.0632e+06
P-317.066-10.86	2-(3,4-dihydroxyphenyl)-3-hydroxy-4H-chromen-4-one	C15H10O5	KPGMHZQXQVDYNT	C1=CC=C2C(=C1)C(=O)C(=C(O2)C3=CC(=C(C=C3)O)O)O	317.066	10.8587	686754	719957	640740	1497652	1.30431e+06	1.32601e+06
P-317.066-12.47	(3,5,6-Trihydroxy-2-phenylchromen-4-ylidene)oxidanium	C15H10O5	QLHSZVGLSUHUOI	C1=CC=C(C=C1)C2=C(C(=O)C3=C(O2)C=CC(=C3O)O)O	317.066	12.4669	2877060	2026582	2.95796e+06	164965	186163	184334
P-317.066-15	6,7-Dihydroxy-3',4'-Methylenedioxyisoflavone	C16H10O6	NHPSEEFMOLEZQR	C1OC2=C(O1)C=C(C=C2)C3=COC4=CC(=C(C=C4C3=O)O)O	317.066	14.999	189748	178245	267041	1.03578e+06	1.05116e+06	1060482
P-325.092-11.44	Resivit	C15H14O7	SBZWTSHAFILOTE	C1=CC(=C(C=C1C2C(C(C3=C(C=C(C=C3O2)O)O)O)O)O)O	325.092	11.4428	1074860	1.05521e+06	1.13922e+06	1.49985e+06	1.54119e+06	1.54982e+06
P-329.102-17.47	7-Trimethylkaempferol	C18H16O6	WSQWAMGRHJQANC	COC1=CC=C(C=C1)C2=C(C(=O)C3=C(C=C(C=C3O2)OC)O)OC	329.102	17.4737	143786600	103565970	112388250	15035681	15676296	15583090
P-331.081-13.67	5,7-dihydroxy-4-oxo-2-phenyl-4H-chromen-6-yl acetate	C17H12O6	RDHQCRSDWNIXDH	CC(=O)OC1=C(C2=C(C=C1O)OC(=CC2=O)C3=CC=CC=C3)O	331.081	13.666	2.7959e+06	2744643	2.88438e+06	1.1604e+06	1.26262e+06	1.24354e+06
P-333.06-12.48	2-(3,4-dihydroxyphenyl)-5,7,8-trihydroxy-3-methoxy-4H-chromen-4-one	C16H12O8	WLHKPDQFOBROCS	COC1=C(OC2=C(C1=O)C(=CC(=C2O)O)O)C3=CC(=C(C=C3)O)O	333.06	12.4803	812801	736438	736755	499161	517601	529541
P-333.061-8.49	Gomphrenol	C16H10O7	WBQNGHIOSSPSDW	C1OC2=C(O1)C(=C3C(=C2)OC(=C(C3=O)O)C4=CC=C(C=C4)O)O	333.061	8.49482	16518.9	16201.4	15104.8	187876	215013	221515
P-339.108-9.47	2-(3,4-dihydroxyphenyl)-4-methoxy-3,4-dihydro-2H-1-benzopyran-3,7,8-triol	C16H16O7	JJDJWBBVBPFOFQ	COC1C(C(OC2=C1C=CC(=C2O)O)C3=CC(=C(C=C3)O)O)O	339.108	9.472	1.86184e+06	2.00085e+06	2.0148e+06	1820400	1.85209e+06	1.89163e+06
P-345.097-15.73	NCGC00385819-01!5-hydroxy-2-(4-hydroxy-3-methoxyphenyl)-3,7-dimethoxychromen-4-one	C18H16O7	KQFUXLQBMQGNRT	COC1=CC(=C2C(=C1)OC(=C(C2=O)OC)C3=CC(=C(C=C3)O)OC)O	345.097	15.7266	198216830	195168140	196780860	54021140	55081016	56121424
P-347.076-12.86	Dalspinin	C17H12O7	JPTHUHXDIAJESU	COC1=C(C2=C(C=C1O)OC=C(C2=O)C3=CC4=C(C=C3)OCO4)O	347.076	12.8648	2.31e+06	2.27372e+06	2.31323e+06	7792897	8425708	8360759
P-359.112-13.54	5,7,4'-Trimethoxyflavone	C18H16O5	ZXJJBDHPUHUUHD	COC1=CC=C(C=C1)C2=CC(=O)C3=C(O2)C=C(C=C3OC)OC	359.112	13.5357	265551	268569	248090	0	0	0
P-359.113-16.74	5-methoxy-2-(4-methoxyphenyl)-4-oxo-4H-chromen-7-yl acetate	C19H16O6	XPNBARGKSYVSDT	CC(=O)OC1=CC2=C(C(=C1)OC)C(=O)C=C(O2)C3=CC=C(C=C3)OC	359.113	16.7409	70636540	72014430	72636540	85970744	79459270	89459270
P-361.092-13.37	NCGC00169741-02!2-(3,4-dihydroxyphenyl)-5-hydroxy-3,6,7-trimethoxychromen-4-one	C18H16O8	BYWLLSQTJBXAPV	COC1=C(C(=C2C(=C1)OC(=C(C2=O)OC)C3=CC(=C(C=C3)O)O)O)OC	361.092	13.3701	89936.2	97259.5	104745	545913	375736	320738
P-371.113-18.33	5-Demethylnobiletin	C20H20O8	DOFJNFPSMUCECH	COC1=C(C=C(C=C1)C2=CC(=O)C3=C(C(=C(C(=C3O2)OC)OC)OC)O)OC	371.113	18.3293	288230	262203	237884	0	0	0
P-389.124-16.01	Artemitin	C20H20O8	RIGYMJVFEJNCKD	COC1=C(C=C(C=C1)C2=C(C(=O)C3=C(C(=C(C=C3O2)OC)OC)O)OC)OC	389.124	16.0091	1.54426e+06	1.54799e+06	1.60095e+06	74024280	75630040	77001020
P-397.092-10.5	5,7-dihydroxy-6-(5-hydroxy-6-methyl-4-oxo-4H-pyran-3-yl)-2-phenyl-4H-chromen-4-one	C21H14O7	JOIFFCDJRAJYJI	CC1=C(C(=O)C(=CO1)C2=C(C3=C(C=C2O)OC(=CC3=O)C4=CC=CC=C4)O)O	397.092	10.5017	186949	184768	182739	406213	406634	422159
P-397.092-9.77	Isovitexin	C21H20O10	MYXNWGACZJSMBT	C1=CC(=CC=C1C2=CC(=O)C3=C(O2)C=C(C(=C3O)C4C(C(C(C(O4)CO)O)O)O)O)O	397.092	9.77139	11356.6	6843.14	14178.8	75908.4	81469.1	84921
P-403.103-14.9	[4-(6-Acetyloxy-5-hydroxy-7-methoxy-4-oxochromen-3-yl)phenyl] acetate	C20H16O8	FNFJEZGDBSYXGH	CC(=O)OC1=CC=C(C=C1)C2=COC3=CC(=C(C(=C3C2=O)O)OC(=O)C)OC	403.103	14.9046	0	0	0	228367	233060	238272
P-415.103-9.77	Isovitexin	C21H20O10	MYXNWGACZJSMBT	C1=CC(=CC=C1C2=CC(=O)C3=C(O2)C=C(C(=C3O)C4C(C(C(C(O4)CO)O)O)O)O)O	415.103	9.7697	56177.1	57182.3	56371.8	194459	212226	211584
P-427.087-8.95	5,6,8-Trihydroxy-3,7-dimethoxy-2-(2,4,5-trihydroxy-3-methoxyphenyl)chromen-4-one	C18H16O11	YGWNVBYKHOANML	COC1=C(C(=CC(=C1O)O)C2=C(C(=O)C3=C(C(=C(C(=C3O2)O)OC)O)O)OC)O	427.087	8.95411	0	0	0	111647	123567	123733
P-433.113-10.52	Vitexin	C21H20O10	SGEWCQFRYRRZDC	C1=CC(=CC=C1C2=CC(=O)C3=C(O2)C(=C(C=C3O)O)C4C(C(C(C(O4)CO)O)O)O)O	433.113	10.5172	22028740	21931176	21162828	39818236	38594404	39465532
P-449.108-10.36	Quercetin 7-rhamnoside	C21H20O11	QPHXPNUXTNHJOF	CC1C(C(C(C(O1)OC2=CC(=C3C(=C2)OC(=C(C3=O)O)C4=CC(=C(C=C4)O)O)O)O)O)O	449.108	10.3585	164155	154768	154306	119759	71472.6	109948
P-449.108-10.68	Kaempferol 7-O-glucoside	C21H20O11	YPWHZCPMOQGCDQ	C1=CC(=CC=C1C2=C(C(=O)C3=C(C=C(C=C3O2)OC4C(C(C(C(O4)CO)O)O)O)O)O)O	449.108	10.6785	3.45967e+06	3753819	3.29755e+06	3253963	3.04264e+06	2925736
P-449.108-11.02	Astragalin	C21H20O11	JPUKWEQWGBDDQB	C1=CC(=CC=C1C2=C(C(=O)C3=C(C=C(C=C3O2)O)O)OC4C(C(C(C(O4)CO)O)O)O)O	449.108	11.0215	1770780	1590939	1.58139e+06	64726	88141.2	84082.4
P-451.124-9.77	NCGC00384787-01!2-(3,4-dihydroxyphenyl)-5,7-dihydroxy-6-[3,4,5-trihydroxy-6-(hydroxymethyl)oxan-2-yl]-2,3-dihydrochromen-4-one	C21H22O11	FNJRUYGFVNGXTL	C1C(OC2=C(C1=O)C(=C(C(=C2)O)C3C(C(C(C(O3)CO)O)O)O)O)C4=CC(=C(C=C4)O)O	451.124	9.76961	477828	491354	520020	894530	1024028	999120
P-463.124-11.37	Hispiduloside	C22H22O11	GCLAFEGUXXHIFT	COC1=C(C=C2C(=C1O)C(=O)C=C(O2)C3=CC=C(C=C3)O)OC4C(C(C(C(O4)CO)O)O)O	463.124	11.3698	1.12707e+06	1.02053e+06	1.096e+06	1.87623e+06	1.84019e+06	1865570
P-465.103-10.06	hyperin	C21H20O12	OVSQVDMCBVZWGM	C1=CC(=C(C=C1C2=C(C(=O)C3=C(C=C(C=C3O2)O)O)OC4C(C(C(C(O4)CO)O)O)O)O)O	465.103	10.0584	155064	159021	167033	2.09577e+06	2.26811e+06	2.28962e+06
P-465.103-8.2	Spiraeoside	C21H20O12	OIUBYZLTFSLSBY	C1=CC(=C(C=C1C2=C(C(=O)C3=C(C=C(C=C3O2)O)O)O)O)OC4C(C(C(C(O4)CO)O)O)O	465.103	8.20021	7155.96	8680.05	12841.3	0	0	0
P-467.097-9.98	[5,7-Dihydroxy-2-(4-hydroxyphenyl)-4-oxochromen-3-yl] 3-(3,4-dihydroxyphenyl)prop-2-enoate	C24H16O9	RLEVUHFNNMOKMQ	C1=CC(=CC=C1C2=C(C(=O)C3=C(C=C(C=C3O2)O)O)OC(=O)C=CC4=CC(=C(C=C4)O)O)O	467.097	9.97683	6249.11	10663.2	7679.69	0	0	0
P-479.119-10.86	Isorhamnetin 3-glucoside	C22H22O12	CQLRUIIRRZYHHS	COC1=C(C=CC(=C1)C2=C(C(=O)C3=C(C=C(C=C3O2)O)O)OC4C(C(C(C(O4)CO)O)O)O)O	479.119	10.8599	1.89279e+06	1.90925e+06	1.69073e+06	4681497	4.0484e+06	4.02673e+06
P-481.098-9.57	avicularin	C20H18O11	BDCDNTVZSILEOY	C1=CC(=C(C=C1C2=C(C(=O)C3=C(C=C(C=C3O2)O)O)OC4C(C(C(O4)CO)O)O)O)O	481.098	9.57337	0	0	0	64190.4	80611	71149.2
P-481.186-18.25	2-(4-hydroxyphenyl)-5-(3-hydroxypropoxy)-6-methoxy-7-(2-phenylethoxy)-4H-chromen-4-one	C27H26O7	UGZXDGRKJOPGBG	COC1=C(C=C2C(=C1OCCCO)C(=O)C=C(O2)C3=CC=C(C=C3)O)OCCC4=CC=CC=C4	481.186	18.2497	187876	184680	104217	0	0	0
P-483.092-9.51	2-(3,4-dihydroxyphenyl)-5,7-dihydroxy-4-oxo-4H-chromen-3-yl 3-(3,4-dihydroxyphenyl)prop-2-enoate	C24H16O10	GQGMJHMGQNIKKD	C1=CC(=C(C=C1C=CC(=O)OC2=C(OC3=CC(=CC(=C3C2=O)O)O)C4=CC(=C(C=C4)O)O)O)O	483.092	9.50984	11701.1	8896.63	13824.7	46915.4	65418.9	51254.2
P-493.134-11.51	NCGC00384867-01!5-hydroxy-2-(4-hydroxy-3-methoxyphenyl)-6-methoxy-7-[(2S,3R,4S,5S,6R)-3,4,5-trihydroxy-6-(hydroxymethyl)oxan-2-yl]oxychromen-4-one	C23H24O12	YFZSQPRYLBGYKE	COC1=C(C=CC(=C1)C2=CC(=O)C3=C(C(=C(C=C3O2)OC4C(C(C(C(O4)CO)O)O)O)OC)O)O	493.134	11.5076	234331	224034	242651	902426	945529	948754
P-495.113-10.7	Patuletin 3-O-Beta-D-Glucoside	C22H22O13	AFBZFRQNKMLRPU	COC1=C(C2=C(C=C1O)OC(=C(C2=O)OC3C(C(C(C(O3)CO)O)O)O)C4=CC(=C(C=C4)O)O)O	495.113	10.7011	7.78619e+06	7.97269e+06	7.39707e+06	27798512	26196082	25548202
P-495.113-8.49	Patuletin 3-O-Beta-D-Glucoside	C22H22O13	AFBZFRQNKMLRPU	COC1=C(C2=C(C=C1O)OC(=C(C2=O)OC3C(C(C(C(O3)CO)O)O)O)C4=CC(=C(C=C4)O)O)O	495.113	8.49211	9523.96	8262.76	7213.94	110530	116509	119981
P-497.108-14.54	Acetylgenistin	C23H22O11	LFVPAOVVIFRRDV	CC(=O)C1=C(C(=O)C2=C(C=C(C=C2O1)OC3C(C(C(C(O3)CO)O)O)O)O)C4=CC=C(C=C4)O	497.108	14.5387	589438	641387	621013	491910	496405	494226
P-509.129-11.25	Dalspinin 7-O-Galactoside	C23H22O12	BTJRGZAHDXFZLW	COC1=C(C=C2C(=C1O)C(=O)C(=CO2)C3=CC4=C(C=C3)OCO4)OC5C(C(C(C(O5)CO)O)O)O	509.129	11.2524	201766	212545	219789	1.0874e+06	1.08221e+06	1.06819e+06
P-509.165-11.73	2-(4-hydroxy-3-methoxyphenyl)-3,5-dimethoxy-7-[(3,4,5-trihydroxy-6-methyloxan-2-yl)oxy]-4H-chromen-4-one	C24H26O11	LOQMNNOCPKLZKK	CC1C(C(C(C(O1)OC2=CC3=C(C(=C2)OC)C(=O)C(=C(O3)C4=CC(=C(C=C4)O)OC)OC)O)O)O	509.165	11.7331	300444	300564	321513	164311	160494	165765
P-511.196-17.55	3-Hydroxy-6,7-dimethoxy-2-(4-methoxyphenyl)-8-phenylmethoxy-5-propan-2-yloxychromen-4-one	C28H28O8	XCXHIIPTNDQPKC	CC(C)OC1=C(C(=C(C2=C1C(=O)C(=C(O2)C3=CC=C(C=C3)OC)O)OCC4=CC=CC=C4)OC)OC	511.196	17.5508	43838.2	41838.2	44767.5	133610	129661	79962.3
P-521.129-11.68	3-oxo-3-({3,4,5-trihydroxy-6-[(5-hydroxy-4-oxo-2-phenyl-4H-chromen-7-yl)oxy]oxan-2-yl}methoxy)propanoic acid	C24H22O12	PRHFAHZOWKEGMZ	C1=CC=C(C=C1)C2=CC(=O)C3=C(C=C(C=C3O2)OC4C(C(C(C(O4)COC(=O)CC(=O)O)O)O)O)O	521.129	11.6822	108092	121619	124583	295808	315166	319188
P-523.145-12.53	Isoplatycarpanetin 7-O-Glucoside	C24H24O12	FMNRJNMSGJNZNH	COC1=C(C=C2C(=C1OC)C(=O)C(=CO2)C3=CC4=C(C=C3)OCO4)OC5C(C(C(C(O5)CO)O)O)O	523.145	12.5304	255652	262823	264968	451431	455701	484579
P-535.108-11.12	Flavone base + 4O, O-MalonylHex	C24H22O14	RNDGJCZQVKFBPI	C1=CC(=C(C=C1C2=CC(=O)C3=C(C=C(C=C3O2)OC4C(C(C(C(O4)COC(=O)CC(=O)O)O)O)O)O)O)O	535.108	11.1159	362931	328990	331195	689196	578563	568200
P-535.108-9.19	Flavone base + 4O, O-MalonylHex	C24H22O14	RNDGJCZQVKFBPI	C1=CC(=C(C=C1C2=CC(=O)C3=C(C=C(C=C3O2)OC4C(C(C(C(O4)COC(=O)CC(=O)O)O)O)O)O)O)O	535.108	9.19327	159796	152647	177900	4686.1	8688.39	9084.67
P-535.145-8.4	3-oxo-3-[[(3S,6S)-3,4,5-trihydroxy-6-[[3-(4-hydroxyphenyl)-4-oxochromen-7-yl]oxymethyl]oxan-2-yl]methoxy]propanoic acid	C25H24O12	HAJJRKYLTZIUPQ	C1=CC(=CC=C1C2=COC3=C(C2=O)C=CC(=C3)OCC4C(C(C(C(O4)COC(=O)CC(=O)O)O)O)O)O	535.145	8.39648	10053.9	18170.9	13487.2	132784	155795	146980
P-537.161-12.7	Lantanoside	C25H26O12	FHBWUJAADRENKL	CC(=O)OCC1C(C(C(C(O1)OC2=C(C(=C3C(=C2)OC(=CC3=O)C4=CC=C(C=C4)OC)O)OC)O)O)O	537.161	12.6962	420610	398605	392105	893876	875543	931322
P-549.124-11.77	Flavone base + 3O, 1MeO, O-MalonylHex	C25H24O14	PLQBKZOSLQNLOX	COC1=C(C=CC(=C1)C2=CC(=O)C3=C(C=C(C=C3O2)OC4C(C(C(C(O4)COC(=O)CC(=O)O)O)O)O)O)O	549.124	11.7658	172399	180292	178480	526150	555672	575439
P-551.14-11.88	1-methyl 3-(3,4,5-trihydroxy-6-{[5-hydroxy-3-(4-hydroxyphenyl)-4-oxo-4H-chromen-7-yl]oxy}oxan-2-yl)methyl propanedioate	C25H24O13	OAGRPASFBGGVGQ	COC(=O)CC(=O)OCC1C(C(C(C(O1)OC2=CC(=C3C(=C2)OC=C(C3=O)C4=CC=C(C=C4)O)O)O)O)O	551.14	11.8794	38000.2	27259.2	24080.1	209223	226767	225957
P-563.14-9.52	[2-Methoxy-4-(5,6,7-triacetyloxy-3,8-dimethoxy-4-oxochromen-2-yl)phenyl] acetate	C26H24O13	KPUJZYHHIUKFGQ	CC(=O)OC1=C(C=C(C=C1)C2=C(C(=O)C3=C(O2)C(=C(C(=C3OC(=O)C)OC(=O)C)OC(=O)C)OC)OC)OC	563.14	9.51974	58817.2	44194.9	67302.6	8833.08	7758.14	8114.61
P-565.155-10.84	Ambocin	C26H28O14	UXJMURXRQMFKJC	C1C(C(C(O1)OCC2C(C(C(C(O2)OC3=CC(=C4C(=C3)OC=C(C4=O)C5=CC=C(C=C5)O)O)O)O)O)O)(CO)O	565.155	10.8429	768151	800295	711422	44835.2	39927.8	38573.8
P-566.187-13.78	Puerarin 6''-O-xyloside	C26H28O13	YCFQXQCEEPCZMO	C1C(C(C(C(O1)OCC2C(C(C(C(O2)C3=C(C=CC4=C3OC=C(C4=O)C5=CC=C(C=C5)O)O)O)O)O)O)O)O	566.187	13.7753	214738	220531	205667	66882.3	66121.9	61759.7
P-579.171-10.88	Rhoifolin	C27H30O14	RPMNUQRUHXIGHK	CC1C(C(C(C(O1)OC2C(C(C(OC2OC3=CC(=C4C(=C3)OC(=CC4=O)C5=CC=C(C=C5)O)O)CO)O)O)O)O)O	579.171	10.8773	89702.7	90860.2	79959.2	5456.2	3919.65	4658.53
P-580.174-10.89	3,5-dihydroxy-2-(4-hydroxyphenyl)-6-(3-methylbut-2-en-1-yl)-7-{[3,4,5-trihydroxy-6-(hydroxymethyl)oxan-2-yl]oxy}-4H-chromen-4-one	C26H28O11	OEEOMEIAGCKPMN	CC(=CCC1=C(C=C2C(=C1O)C(=O)C(=C(O2)C3=CC=C(C=C3)O)O)OC4C(C(C(C(O4)CO)O)O)O)C	580.174	10.8911	9682.09	15104.8	16931.8	0	0	0
P-583.18-13.7	5-hydroxy-2-phenyl-7-[(3,4,5-trihydroxy-6-{[(3,4,5-trihydroxy-6-methyloxan-2-yl)oxy]methyl}oxan-2-yl)oxy]-3,4-dihydro-2H-1-benzopyran-4-one	C27H32O13	PQLZKKGWODLKAD	CC1C(C(C(C(O1)OCC2C(C(C(C(O2)OC3=CC(=C4C(=O)CC(OC4=C3)C5=CC=CC=C5)O)O)O)O)O)O)O	583.18	13.696	33149.6	27524.3	25622.6	674570	668094	712331
P-593.15-12.94	3-[[(2R,3S,4S,5R,6S)-5-acetyloxy-3,4-dihydroxy-6-[5-hydroxy-2-(4-methoxyphenyl)-4-oxochromen-7-yl]oxyoxan-2-yl]methoxy]-3-oxopropanoic acid	C27H26O14	YWPAPDQONXTGIY	CC(=O)OC1C(C(C(OC1OC2=CC(=C3C(=C2)OC(=CC3=O)C4=CC=C(C=C4)OC)O)COC(=O)CC(=O)O)O)O	593.15	12.9372	2451257	2.37314e+06	2.52963e+06	2.14468e+06	2228959	2279290
P-595.166-10.75	Kaempferol-3-O-glucoside-7-O-rhamnoside	C27H30O15	JYXSWDCPHRTYGU	CC1C(C(C(C(O1)OC2=CC(=C3C(=C2)OC(=C(C3=O)OC4C(C(C(C(O4)CO)O)O)O)C5=CC=C(C=C5)O)O)O)O)O	595.166	10.7491	5994516	6296517	5.69967e+06	544091	482423	474825
P-595.166-9.28	Vicenin 2	C27H30O15	FIAAVMJLAGNUKW	C1=CC(=CC=C1C2=CC(=O)C3=C(C(=C(C(=C3O2)C4C(C(C(C(O4)CO)O)O)O)O)C5C(C(C(C(O5)CO)O)O)O)O)O	595.166	9.28472	8153396	8.11751e+06	8.17493e+06	20005096	20849350	21224556
P-595.218-17.67	3-ethoxy-5-methoxy-2-(4-methoxyphenyl)-8-(3-methylbut-2-enyl)-7-[(2S,3R,4S,5S)-3,4,5-trihydroxy-6-(hydroxymethyl)oxan-2-yl]oxychromen-4-one	C30H36O11	RCJOPTDIDRXKIN	CCOC1=C(OC2=C(C(=CC(=C2C1=O)OC)OC3C(C(C(C(O3)CO)O)O)O)CC=C(C)C)C4=CC=C(C=C4)OC	595.218	17.6663	502367	424275	370875	58000.2	69793.1	65335.7
P-597.182-8.81	NCGC00381165-01!5,7-dihydroxy-2-phenyl-6,8-bis[3,4,5-trihydroxy-6-(hydroxymethyl)oxan-2-yl]chromen-4-one	C27H30O14	SLVXPCHHHTVCHF	C1=CC=C(C=C1)C2=CC(=O)C3=C(C(=C(C(=C3O2)C4C(C(C(C(O4)CO)O)O)O)O)C5C(C(C(C(O5)CO)O)O)O)O	597.182	8.81381	193575	182936	190284	172759	171436	177379
P-611.16-10.34	Rutin	C27H30O16	IKGXIBQEEMLURG	CC1C(C(C(C(O1)OCC2C(C(C(C(O2)OC3=C(OC4=CC(=CC(=C4C3=O)O)O)C5=CC(=C(C=C5)O)O)O)O)O)O)O)O	611.16	10.3428	10674176	10457702	10521528	9073953	8577445	9075576
P-611.161-8.91	Kaempferol-3,7-diglucoside	C27H30O16	XFFQVRFGLSBFON	C1=CC(=CC=C1C2=C(C(=O)C3=C(C=C(C=C3O2)OC4C(C(C(C(O4)CO)O)O)O)O)OC5C(C(C(C(O5)CO)O)O)O)O	611.161	8.90967	323208	322671	324149	135466	126539	143688
P-613.155-10.63	Orientin 2''-O-p-trans-coumarate	C30H26O13	XIKYOEXOYRWIOU	C1=CC(=CC=C1C=CC(=O)OC2C(C(C(OC2C3=C(C=C(C4=C3OC(=CC4=O)C5=CC(=C(C=C5)O)O)O)O)CO)O)O)O	613.155	10.6307	692709	761313	673031	1.84997e+06	1.67405e+06	1.65426e+06
P-617.148-10.74	nicotiflorin	C27H30O15	RTATXGUCZHCSNG	CC1C(C(C(C(O1)OCC2C(C(C(C(O2)OC3=C(OC4=CC(=CC(=C4C3=O)O)O)C5=CC=C(C=C5)O)O)O)O)O)O)O	617.148	10.7435	70248.1	80285.6	65932.4	0	0	0
P-620.197-9.57	5,7-dihydroxy-2-(4-hydroxyphenyl)-6-[(2S,3R,4R,5S,6R)-3,4,5-trihydroxy-6-(hydroxymethyl)oxan-2-yl]-8-[(2S,3R,4R,5R,6S)-3,4,5-trihydroxy-6-methyloxan-2-yl]chromen-4-one	C27H30O14	MVOUGOXRXQDXDC	CC1C(C(C(C(O1)C2=C3C(=C(C(=C2O)C4C(C(C(C(O4)CO)O)O)O)O)C(=O)C=C(O3)C5=CC=C(C=C5)O)O)O)O	620.197	9.57184	0	0	0	111741	110904	114525
P-623.161-12.98	Isorhamnetin 3-O-Beta-D-2'',3'',4''-Triacetylglucopyranoside	C28H28O15	IEPFJUWLUIZSOQ	CC(=O)OC1C(OC(C(C1OC(=O)C)OC(=O)C)OC2=C(OC3=CC(=CC(=C3C2=O)O)O)C4=CC(=C(C=C4)O)OC)CO	623.161	12.9797	201441	204123	209592	692910	700595	724123
P-625.176-10.86	Cissoside I	C28H30O15	YREMYZVSYNZJIA	CC1C(C(C(C(O1)OC2=CC(=C3C(=C2)OC(=C(C3=O)OC4C(C(C(O4)COC(=O)C)O)O)C5=CC=C(C=C5)O)O)O)O)O	625.176	10.8552	503518	503487	452895	428221	370248	363740
P-625.176-9.58	Chrysoeriol 6,8-di-C-glucoside	C28H32O16	AXXQQGBQPBSIBA	COC1=C(C=CC(=C1)C2=CC(=O)C3=C(C(=C(C(=C3O2)C4C(C(C(C(O4)CO)O)O)O)O)C5C(C(C(C(O5)CO)O)O)O)O)O	625.176	9.57695	9226.51	12259.6	8430.23	121953	122859	124964
P-627.156-8.18	Quercetin 3,4'-diglucoside	C27H30O17	RPVIQWDFJPYNJM	C1=CC(=C(C=C1C2=C(C(=O)C3=C(C=C(C=C3O2)O)O)OC4C(C(C(C(O4)CO)O)O)O)O)OC5C(C(C(C(O5)CO)O)O)O	627.156	8.17552	163808	139144	149915	141093	131718	131413
P-629.15-10.03	(6-{[2-(3,4-dihydroxyphenyl)-5,7-dihydroxy-4-oxo-4H-chromen-3-yl]oxy}-3,4,5-trihydroxyoxan-2-yl)methyl 3-(3-hydroxyphenyl)prop-2-enoate	C30H26O14	QGONQPCNWZNSOI	C1=CC(=CC(=C1)O)C=CC(=O)OCC2C(C(C(C(O2)OC3=C(OC4=CC(=CC(=C4C3=O)O)O)C5=CC(=C(C=C5)O)O)O)O)O	629.15	10.0264	24254.8	16872.1	19602.9	0	0	0
P-631.108-15.56	Strychnobiflavone	C32H22O14	HCKBBCZNQQSLQT	COC1=C(OC2=C(C1=O)C(=CC(=C2C3=C(C=CC(=C3O)O)C4=C(C(=O)C5=C(C=C(C=C5O4)O)O)OC)O)O)C6=CC(=C(C=C6)O)O	631.108	15.5633	2.17886e+06	1.91905e+06	1927989	118654	103837	105368
P-641.171-10.47	Quercetagetin 7-Methyl Ether 3-Neohesperidoside	C28H32O17	WLDGTEOTQGGKBE	CC1C(C(C(C(O1)OC2C(C(C(OC2OC3=C(OC4=CC(=C(C(=C4C3=O)O)O)OC)C5=CC(=C(C=C5)O)O)CO)O)O)O)O)O	641.171	10.4723	519347	521242	483395	1408249	1.32984e+06	1.32794e+06
P-641.171-9.12	3-[(2S,3R,4S,5S,6R)-4,5-dihydroxy-6-(hydroxymethyl)-3-[(2S,3R,4S,5S,6R)-3,4,5-trihydroxy-6-(hydroxymethyl)oxan-2-yl]oxyoxan-2-yl]oxy-2-(3,4-dihydroxyphenyl)-5-hydroxy-7-methoxychromen-4-one	C28H32O17	CEZKIFXYWPTANH	COC1=CC(=C2C(=C1)OC(=C(C2=O)OC3C(C(C(C(O3)CO)O)O)OC4C(C(C(C(O4)CO)O)O)O)C5=CC(=C(C=C5)O)O)O	641.171	9.11504	222589	231148	232808	562979	601367	609442
P-642.175-10.47	lespenefril	C27H30O14	PUPKKEQDLNREIM	CC1C(C(C(C(O1)OC2=CC(=C3C(=C2)OC(=C(C3=O)OC4C(C(C(C(O4)C)O)O)O)C5=CC=C(C=C5)O)O)O)O)O	642.175	10.4723	155033	157032	146119	426973	400875	407021
P-645.124-16.11	8-[5-(5,7-dihydroxy-3-methoxy-4-oxo-4H-chromen-2-yl)-2-hydroxyphenyl]-5,7-dihydroxy-2-(4-hydroxyphenyl)-3-methoxy-4H-chromen-4-one	C32H22O12	QUMLIZAXOHDNLB	COC1=C(OC2=C(C1=O)C(=CC(=C2C3=C(C=CC(=C3)C4=C(C(=O)C5=C(C=C(C=C5O4)O)O)OC)O)O)O)C6=CC=C(C=C6)O	645.124	16.1131	509162	499862	489120	0	0	0
P-645.145-9.55	3',4',5,8-Tetrahydroxy-7-(6-O-(3-(4-hydroxyphenyl)acryloyloxy)-beta-D-glucopyranosyloxy)flavone	C30H26O15	AQGMCLIMPMMEOZ	C1=CC(=CC=C1C=CC(=O)OOCC2C(C(C(C(O2)OC3=C(C4=C(C(=C3)O)C(=O)C=C(O4)C5=CC(=C(C=C5)O)O)O)O)O)O)O	645.145	9.55359	30188.8	39256	30702.6	164110	175508	174481
P-647.103-14.67	6''-O-(3-Hydroxy-3-Methylglutaroyl)Hyperin	C27H28O16	FMMBDZGNMFRGMV	CC(CC(=O)O)(CC(=O)OCC1C(C(C(C(O1)OC2=C(OC3=CC(=CC(=C3C2=O)O)O)C4=CC(=C(C=C4)O)O)O)O)O)O	647.103	14.6713	756780	683982	572835	13200.2	9819.71	11076.8
P-647.139-15.87	5,7-dihydroxy-6-{[3,4,5-trihydroxy-6-(hydroxymethyl)oxan-2-yl]oxy}-8-[(3,4,5-trihydroxyoxan-2-yl)oxy]-2-(3,4,5-trihydroxyphenyl)-4H-chromen-4-one	C26H28O18	VDGSGFKWAAGHPC	C1C(C(C(C(O1)OC2=C3C(=C(C(=C2O)OC4C(C(C(C(O4)CO)O)O)O)O)C(=O)C=C(O3)C5=CC(=C(C(=C5)O)O)O)O)O)O	647.139	15.8689	0	0	0	175892	170273	174583
P-657.166-8.49	Flavonol base + 4O, 1MeO, O-Hex-Hex	C28H32O18	WRDDFOFFQDOVRV	COC1=C(C2=C(C=C1O)OC(=C(C2=O)OC3C(C(C(C(O3)COC4C(C(C(C(O4)CO)O)O)O)O)O)O)C5=CC(=C(C=C5)O)O)O	657.166	8.49139	414474	432521	411094	1.58804e+06	1.78836e+06	1.74616e+06
P-659.139-17.33	2-(3,4-dihydroxyphenyl)-5-hydroxy-3-[(3,4,5,6-tetrahydroxyoxan-2-yl)oxy]-7-{[3,4,5-trihydroxy-6-(hydroxymethyl)oxan-2-yl]oxy}-4H-chromen-4-one	C26H28O17	SQCSCAWRXKPACJ	C1=CC(=C(C=C1C2=C(C(=O)C3=C(C=C(C=C3O2)OC4C(C(C(C(O4)CO)O)O)O)O)OC5C(C(C(C(O5)O)O)O)O)O)O	659.139	17.3327	457428	409295	278197	0	0	0
P-659.161-10.34	Cyanidin 3,5-di-(6-acetylglucoside)	C31H34O18	ZAYZHLHYKPKZGL	CC(=O)OCC1C(C(C(C(O1)OC2=CC(=CC3=[O+]C(=C(C=C23)OC4C(C(C(C(O4)COC(=O)C)O)O)O)C5=CC(=C(C=C5)O)O)O)O)O)O	659.161	10.3417	18326.3	14387.3	14067.3	111574	106411	117510
P-661.119-14.99	2-(3,4-dihydroxyphenyl)-3-[(2S,3R,4S,5S,6R)-6-[[(2R,3R,4R,5R,6S)-6-ethenyl-3,4,5-trihydroxyoxan-2-yl]oxymethyl]-3,4,5-trihydroxyoxan-2-yl]oxy-5,7-dihydroxychromen-4-one	C28H30O16	HAMOGQVQTQOARI	C=CC1C(C(C(C(O1)OCC2C(C(C(C(O2)OC3=C(OC4=CC(=CC(=C4C3=O)O)O)C5=CC(=C(C=C5)O)O)O)O)O)O)O)O	661.119	14.9865	5.4174e+06	4.96861e+06	5.06829e+06	2.59505e+06	2.44901e+06	2.54602e+06
P-661.155-16.88	6_6''_3'''-Trihydroxy-7_3'_7''-O-Trimethylloniflavone	C34H26O13	LLSDPOXYUGFOKC	COC1=C(C=CC(=C1)C2=CC(=O)C3=C(C(=C(C=C3O2)OC)O)O)OC4=C(C=C(C=C4)C5=CC(=O)C6=C(C(=C(C=C6O5)OC)O)O)OC	661.155	16.8811	0	0	0	367177	355981	373790
P-664.224-9.89	5-(acetyloxy)-4-hydroxy-6-({5-hydroxy-4-oxo-2-phenyl-7-[(3,4,5-trihydroxy-6-methyloxan-2-yl)oxy]-4H-chromen-3-yl}oxy)-2-methyloxan-3-yl acetate	C31H34O15	NLVSPWFHWRMUNW	CC1C(C(C(C(O1)OC2=CC(=C3C(=C2)OC(=C(C3=O)OC4C(C(C(C(O4)C)OC(=O)C)O)OC(=O)C)C5=CC=CC=C5)O)O)O)O	664.224	9.89034	18212	16317.8	19271.8	0	0	0
P-671.182-9.31	Spinacetin 3-O-gentiobioside	C29H34O18	ZZNVCZGRNCQHCQ	COC1=C(C=CC(=C1)C2=C(C(=O)C3=C(O2)C=C(C(=C3O)OC)O)OC4C(C(C(C(O4)COC5C(C(C(C(O5)CO)O)O)O)O)O)O)O	671.182	9.30928	11117.2	9585.94	15563.1	126687	137446	140902
P-675.155-10.05	(6-{[2-(3,4-dihydroxyphenyl)-3,5,7-trihydroxy-4-oxo-4H-chromen-6-yl]oxy}-3,4,5-trihydroxyoxan-2-yl)methyl 3-(3,4-dihydroxyphenyl)prop-2-enoate	C30H26O16	AFPKOGQHMWOULN	C1=CC(=C(C=C1C=CC(=O)OCC2C(C(C(C(O2)OC3=C(C4=C(C=C3O)OC(=C(C4=O)O)C5=CC(=C(C=C5)O)O)O)O)O)O)O)O	675.155	10.0463	126177	126010	139432	1.74925e+06	1.93681e+06	1.95701e+06
P-677.165-8.65	cyanidin 3-glucoside-5-(6-acetylglucoside)	C29H34O17	WPEVKRWLFOXLPF	CC(=O)OCC1C(C(C(C(O1)OC2=CC(=CC3=C2C=C(C(O3)C4=CC(=C(C=C4)O)O)OC5C(C(C(C(O5)CO)O)O)O)O)O)O)O	677.165	8.64615	0	0	0	346981	181622	218334
P-680.218-9.51	3-(acetyloxy)-5-hydroxy-6-methyl-2-[(3,4,5-trihydroxy-6-{[5-hydroxy-2-(4-hydroxyphenyl)-4-oxo-4H-chromen-7-yl]oxy}oxan-2-yl)methoxy]oxan-4-yl acetate	C31H34O16	YSOYXQCUOHSLOS	CC1C(C(C(C(O1)OCC2C(C(C(C(O2)OC3=CC(=C4C(=C3)OC(=CC4=O)C5=CC=C(C=C5)O)O)O)O)O)OC(=O)C)OC(=O)C)O	680.218	9.50606	0	0	0	13421.9	12861.3	10079.7
P-685.197-8.58	Patuletin 3-(4''-Acetylrhamnoside)-7-Rhamnoside	C30H34O17	DMFHHIKBBFOXCL	CC1C(C(C(C(O1)OC2=C(C(=C3C(=C2)OC(=C(C3=O)OC4C(C(C(C(O4)C)OC(=O)C)O)O)C5=CC(=C(C=C5)O)O)O)OC)O)O)O	685.197	8.58112	0	0	0	6972.18	6579.45	11358.7
P-689.15-16.23	4,5-dihydroxy-6-{[5-hydroxy-2-(4-hydroxy-3-methoxyphenyl)-4-oxo-7-[(3,4,5-trihydroxy-6-methyloxan-2-yl)oxy]-4H-chromen-3-yl]oxy}-2-methyloxan-3-yl acetate	C30H34O16	MSKGZWZFHLXPLU	CC1C(C(C(C(O1)OC2=CC(=C3C(=C2)OC(=C(C3=O)OC4C(C(C(C(O4)C)OC(=O)C)O)O)C5=CC(=C(C=C5)O)OC)O)O)O)O	689.15	16.2284	293280	269767	251457	11094.9	8688.39	9586.67
P-689.15-16.82	6-Methoxykaempferol 3-Rhamnoside-7-(4'''-Acetylrhamnoside)	C30H34O16	QSIIEBFTXYATML	CC1C(C(C(C(O1)OC2=C(OC3=CC(=C(C(=C3C2=O)O)OC)OC4C(C(C(C(O4)C)OC(=O)C)O)O)C5=CC=C(C=C5)O)O)O)O	689.15	16.8198	1519163	1.51364e+06	1.55473e+06	0	0	0
P-689.15-17.34	6-Methoxykaempferol 3-Rhamnoside-7-(4'''-Acetylrhamnoside)	C30H34O16	QSIIEBFTXYATML	CC1C(C(C(C(O1)OC2=C(OC3=CC(=C(C(=C3C2=O)O)OC)OC4C(C(C(C(O4)C)OC(=O)C)O)O)C5=CC=C(C=C5)O)O)O)O	689.15	17.3424	208260	152729	245130	250643	232990	238588
P-691.129-14.99	7-{[4,5-dihydroxy-6-(hydroxymethyl)-3-[(3,4,5-trihydroxy-6-methyloxan-2-yl)oxy]oxan-2-yl]oxy}-9-hydroxy-6-(4-hydroxy-3-methoxyphenyl)-2H,8H-[1,3]dioxolo[4,5-g]chromen-8-one	C29H32O17	XPZSTTGGUQPRPH	CC1C(C(C(C(O1)OC2C(C(C(OC2OC3=C(OC4=CC5=C(C(=C4C3=O)O)OCO5)C6=CC(=C(C=C6)O)OC)CO)O)O)O)O)O	691.129	14.9895	1.13199e+06	1.09344e+06	1.14028e+06	2.69993e+06	4.53155e+06	3417107
P-691.154-8.64	Euphorbianin	C29H32O18	XFLPOXHBWOHPNX	CC(=O)OCC1C(C(C(C(O1)OC2C(C(OC(C2O)OC3=C(OC4=CC(=CC(=C4C3=O)O)O)C5=CC(=C(C=C5)O)O)CO)O)O)O)O	691.154	8.64388	0	0	0	196496	157633	175257
P-707.181-9.35	Limocitrol 3-Neohesperidoside	C30H36O18	JVQRCEFGFJTAPU	CC1C(C(C(C(O1)OC2C(C(C(OC2OC3=C(OC4=C(C(=C(C(=C4C3=O)O)OC)O)OC)C5=CC(=C(C=C5)O)OC)CO)O)O)O)O)O	707.181	9.35293	307336	322948	342688	0	0	0
P-709.197-8.54	Patuletin 3-(4''-Acetylrhamnoside)-7-(3'''-Acetylrhamnoside)	C32H36O18	ZVEIDTIRZJGYDY	CC1C(C(C(C(O1)OC2=C(C(=C3C(=C2)OC(=C(C3=O)OC4C(C(C(C(O4)C)OC(=O)C)O)O)C5=CC(=C(C=C5)O)O)O)OC)O)OC(=O)C)O	709.197	8.54485	1366718	1.30895e+06	1.32394e+06	3.92865e+06	4.00083e+06	4.18116e+06
P-719.16-16.32	4',4''',5,5'',7-Pentahydroxy-7''-(beta-D-glucopyranosyloxy)-3,8''-biflavone	C36H28O15	QTILXNLMRCTSIZ	C1=CC(=CC=C1C2=CC(=O)C3=C(O2)C(=C(C=C3O)OC4C(C(C(C(O4)CO)O)O)O)C5=C(OC6=CC(=CC(=C6C5=O)O)O)C7=CC=C(C=C7)O)O	719.16	16.3153	1.27206e+06	1.16083e+06	1.15829e+06	222323	191438	199574
P-723.212-8.71	6'''-(3-Hydroxy-3-Methylglutaroyl)Isoviolanthin	C33H38O18	HJERPRJJPPOOLZ	CC1C(C(C(C(O1)C2=C(C(=C3C(=C2O)C(=O)C=C(O3)C4=CC=C(C=C4)O)C5C(C(C(C(O5)COC(=O)CC(C)(CC(=O)O)O)O)O)O)O)O)O)O	723.212	8.71209	12901.6	21462.5	21920.9	270281	282913	282862
P-738.223-8.52	Haploside C	C31H36O18	JGGRFKDDIGORCC	CC1C(C(C(C(O1)OC2C(C(C(OC2OC3=C(C4=C(C(=C3)O)C(=O)C(=C(O4)C5=CC(=C(C=C5)O)OC)O)OC)COC(=O)C)O)O)O)O)O	738.223	8.51843	6193.76	12858.6	271684	0	0	0
P-740.239-8.75	6'''-(3-Hydroxy-3-Methylglutaroyl)Isoviolanthin	C33H38O18	HJERPRJJPPOOLZ	CC1C(C(C(C(O1)C2=C(C(=C3C(=C2O)C(=O)C=C(O3)C4=CC=C(C=C4)O)C5C(C(C(C(O5)COC(=O)CC(C)(CC(=O)O)O)O)O)O)O)O)O)O	740.239	8.75048	0	0	0	243696	230772	234747
P-757.218-8.77	5-hydroxy-2-(4-hydroxyphenyl)-7-{[3,4,5-trihydroxy-6-(hydroxymethyl)oxan-2-yl]oxy}-3-[(3,4,5-trihydroxy-6-{[(3,4,5-trihydroxy-6-methyloxan-2-yl)oxy]methyl}oxan-2-yl)oxy]-4H-chromen-4-one	C33H40O20	SCEPATPTKMFDSR	CC1C(C(C(C(O1)OCC2C(C(C(C(O2)OC3=C(OC4=CC(=CC(=C4C3=O)O)OC5C(C(C(C(O5)CO)O)O)O)C6=CC=C(C=C6)O)O)O)O)O)O)O	757.218	8.77345	0	0	0	132674	162441	152682
P-760.213-10.11	[(2R,3S,4S,5R,6S)-6-[(2R,4R,5R,6R)-2-[5,7-dihydroxy-2-(4-hydroxyphenyl)-4-oxochromen-3-yl]oxy-4,5,6-trihydroxyoxan-3-yl]oxy-3,4,5-trihydroxyoxan-2-yl]methyl (E)-3-(4-hydroxyphenyl)prop-2-enoate	C35H34O18	GZPIWPDYZYTNFE	C1=CC(=CC=C1C=CC(=O)OCC2C(C(C(C(O2)OC3C(C(C(OC3OC4=C(OC5=CC(=CC(=C5C4=O)O)O)C6=CC=C(C=C6)O)O)O)O)O)O)O)O	760.213	10.1106	131959	140796	85962.5	51976.5	97840.6	93967.7
P-773.213-8.21	Flavonol base + 4O, O-Hex-dHex, O-Hex	C33H40O21	SPUFXPFDJYNCFD	CC1C(C(C(C(O1)OCC2C(C(C(C(O2)OC3=C(OC4=CC(=CC(=C4C3=O)O)OC5C(C(C(C(O5)CO)O)O)O)C6=CC(=C(C=C6)O)O)O)O)O)O)O)O	773.213	8.20501	13961.5	12581.8	13977.4	0	0	0
P-775.207-9.93	Oxytroflavoside A	C34H40O19	YZKBUFGSRKWUHK	CC1C(C(C(C(O1)OC2C(C(C(OC2OC3=C(OC4=CC(=CC(=C4C3=O)O)OC)C5=CC=C(C=C5)O)COC(=O)CC(C)(CC(=O)O)O)O)O)O)O)O	775.207	9.92601	34934.7	26781	42889.7	7894.31	5229.16	6852.28
P-791.202-9.46	Isorhamnetin 3-O-[(S)-3-Hydroxy-3-Methylglutaroyl(1-6)]-Alpha-L-Rhamnopyr+	C34H40O20	JXTIZVSLTAYLLT	CC1C(C(C(C(O1)OC2C(C(C(OC2OC3=C(OC4=CC(=CC(=C4C3=O)O)O)C5=CC(=C(C=C5)O)OC)COC(=O)CC(C)(CC(=O)O)O)O)O)O)O)O	791.202	9.45622	78955.4	55993.7	67804.8	267580	281826	283302
P-821.213-9.94	myricetin 3-O-[(6-O-[(E)-feruloyl]-beta-D-glucosyl)-(1->2)-alpha-L-rhamnoside]	C37H38O20	FDLCWZWBKKRDLM	CC1C(C(C(C(O1)OC2=C(OC3=CC(=CC(=C3C2=O)O)O)C4=CC(=C(C(=C4)O)O)O)OC5C(C(C(C(O5)COC(=O)C=CC6=CC(=C(C=C6)O)OC)O)O)O)O)O	821.213	9.94313	0	0	0	46208.1	30467.7	39156.4
P-831.272-9.65	Baohuoside V	C38H48O19	ABEPLDYBWOKMCT	CC1C(C(C(C(O1)OC2C(C(C(OC2OC3=C(OC4=C(C3=O)C(=CC(=C4CC=C(C)C)OC5C(C(C(C(O5)CO)O)O)O)O)C6=CC=C(C=C6)O)C)O)O)O)O)O	831.272	9.64583	145100	151597	180307	86283.5	98614.9	96926
